# Supplementary material for: A new species of Burkholderia isolated from sugarcane roots promotes plant growth
Source: Microb Biotechnol. 2013 Dec 19;7(2):142–54. doi: 10.1111/1751-7915.12105 (PMC3937718; doi:10.1111/1751-7915.12105)
Supplement: Supplementary file 1 — Fig. S1. Effect of nitrogen concentrations in MS growth medium on the growth of sugarcane Q208A. Data are averages and standard errors of three plants in independent microcosms. Fig. S2. Growth of Burkholderia australis on selective media. Burkholderia australis (indicated by red asterisk) was able to grow on N-free medium (A) and to produce siderophore (B), but it was not able to solubilize mineral phosphate (C). Other isolates were used as positive and negative controls. Movie S1 and S2. Cytoplasmic streaming of Burkholderia australis on the surface and inside sugarcane root cells. Axenic sugarcane plantlets were inoculated with Burkholderia australis and grown gnotobiotically for 5 days post-inoculation (see Experimental procedures for details). The movie was taken with a confocal microscope (Zeiss LSM501 Meta). Appendix S1. Strain Q208 showed growth on various types of carbohydrate as the sole carbon and energy source. When the Biolog GN2 microlitre test system was used, the following substrates were oxidized: N-acetyl-Dglucosamine, L-arabinose, D-arabitol, D-fructose, L-fucose, D-galactose, α-D-glucose, m-inositol, D-mannitol, D-mannose, L-rhamnose, D-sorbitol, xylitol, pyruvic acid methyl ester, succinic acid monomethyl ester, acetic acid, cis-aconitic acid, formic acid, D-gluconic acid, α/γ-hydroxybutyric acid, itaconic acid, α-ketobutyric acid, D,Llactic acid, propionic acid, succinic acid, bromosuccinic acid, L-alaninamide, D,L-alanine, L-asparagine, L-aspartic acid, L-glutamic acid, L-histidine, hydroxy-L-proline, L-leucine, L-proline, γ-aminobutyric acid, and D-glucose-6-phosphate. [file mbt20007-0142-sd1.zip]

Archive with 3 entries (3 files):
- mbt2_12105_supporting information.ppt
- mbt2_12105_sup_0001_movieS1.avi
- mbt2_12105_sup_0001_movieS2.avi
